# Supplementary material for: Snail Slime Extracted by a Cruelty Free Method Preserves Viability and Controls Inflammation Occurrence: A Focus on Fibroblasts
Source: Molecules. 2023 Jan 26;28(3):1222. doi: 10.3390/molecules28031222 (PMC9920497; doi:10.3390/molecules28031222)
Supplement: Supplementary file 1 [file molecules-28-01222-s001.zip]

Archive with 1 entries (1 files):
- molecules-2123149-supplementary.pdf
